# Supplementary material for: Food support provision in COVID-19 times: Organizational data from Greater Manchester
Source: Data Brief. 2022 Feb 4;41:107918. doi: 10.1016/j.dib.2022.107918 (PMC8813765; doi:10.1016/j.dib.2022.107918)
Supplement: Supplementary file 2 [file mmc2.txt]

. 
.     noisily codebook

-----------------------------------------------------------------------------------------------------------------------------------------------------------------
Interview_ID                                                                                                                                          InterviewID
-----------------------------------------------------------------------------------------------------------------------------------------------------------------

                  type:  numeric (long)
                 label:  InterviewID_en

                 range:  [1,55]                       units:  1
         unique values:  55                       missing .:  0/55

              examples:  11    {22B7EED8-7D48-476A-8432-24C230546CF1}
                         22    {4AC2A2E1-D5E1-4544-AFBB-3A13624F3755}
                         33    {8DA90F2D-EFAB-4E45-902B-297916288E30}
                         44    {BDC68F99-9135-4CAF-904A-69F07C340C75}

-----------------------------------------------------------------------------------------------------------------------------------------------------------------
Q1                                                                                                                Q1. What type of food support provider are you?
-----------------------------------------------------------------------------------------------------------------------------------------------------------------

                  type:  numeric (long)
                 label:  Q1_1

                 range:  [1,6]                        units:  1
         unique values:  6                        missing .:  0/55

            tabulation:  Freq.   Numeric  Label
                             8         1  Trussell Trust food bank
                            28         2  Independent food bank
                             2         3  Food Club
                             5         4  Food Pantry
                             6         5  Meal provider
                             6         6  Other

-----------------------------------------------------------------------------------------------------------------------------------------------------------------
Q2                                                                                                          Q2. How many distribution points/centres do you have?
-----------------------------------------------------------------------------------------------------------------------------------------------------------------

                  type:  numeric (int)

                 range:  [1,150]                      units:  1
         unique values:  9                        missing .:  1/55

            tabulation:  Freq.  Value
                            34  1
                             7  2
                             4  3
                             1  4
                             3  5
                             2  7
                             1  12
                             1  32
                             1  150
                             1  .

-----------------------------------------------------------------------------------------------------------------------------------------------------------------
Q3_1                                                                                                              Q3. COVID-19 has affected: Organization overall
-----------------------------------------------------------------------------------------------------------------------------------------------------------------

                  type:  numeric (long)
                 label:  Q3_1, but 3 nonmissing values are not labeled

                 range:  [2,5]                        units:  1
         unique values:  4                        missing .:  0/55

            tabulation:  Freq.   Numeric  Label
                             3         2  
                             5         3  
                            11         4  
                            36         5  5 - Very much so

-----------------------------------------------------------------------------------------------------------------------------------------------------------------
Q3_2                                                                                   Q3.COVID-19 has affected: Financial stability of the food support provider
-----------------------------------------------------------------------------------------------------------------------------------------------------------------

                  type:  numeric (long)
                 label:  Q3_2_en, but 3 nonmissing values are not labeled

                 range:  [1,5]                        units:  1
         unique values:  5                        missing .:  0/55

            tabulation:  Freq.   Numeric  Label
                             7         1  1 - Not at all
                             8         2  
                            16         3  
                            10         4  
                            14         5  5 - Very much so

-----------------------------------------------------------------------------------------------------------------------------------------------------------------
Q3_3                                                                                    Q3. COVID-19 has affected: Social atmosphere of the food support provider
-----------------------------------------------------------------------------------------------------------------------------------------------------------------

                  type:  numeric (long)
                 label:  Q3_3_en, but 3 nonmissing values are not labeled

                 range:  [1,5]                        units:  1
         unique values:  5                        missing .:  0/55

            tabulation:  Freq.   Numeric  Label
                             3         1  1 - Not at all
                             4         2  
                            10         3  
                             7         4  
                            31         5  5 - Very much so

-----------------------------------------------------------------------------------------------------------------------------------------------------------------
Q3_4                                                                                       Q3. COVID-19 has affected: The management of the food support provider
-----------------------------------------------------------------------------------------------------------------------------------------------------------------

                  type:  numeric (long)
                 label:  Q3_4_en, but 3 nonmissing values are not labeled

                 range:  [1,5]                        units:  1
         unique values:  5                        missing .:  0/55

            tabulation:  Freq.   Numeric  Label
                             8         1  1 - Not at all
                             6         2  
                             8         3  
                            12         4  
                            21         5  5 - Very much so

-----------------------------------------------------------------------------------------------------------------------------------------------------------------
Q3_5                                                                                      Q3. COVID-19 has affected: The functioning of the food support provider
-----------------------------------------------------------------------------------------------------------------------------------------------------------------

                  type:  numeric (long)
                 label:  Q3_5_en, but 3 nonmissing values are not labeled

                 range:  [1,5]                        units:  1
         unique values:  5                        missing .:  0/55

            tabulation:  Freq.   Numeric  Label
                             5         1  1 - Not at all
                             4         2  
                             3         3  
                            13         4  
                            30         5  5 - Very much so

-----------------------------------------------------------------------------------------------------------------------------------------------------------------
Q4_1                                                                                                                            Q4. COVID19 changed: N Volunteers
-----------------------------------------------------------------------------------------------------------------------------------------------------------------

                  type:  numeric (long)
                 label:  Q4_1_enre

                 range:  [1,3]                        units:  1
         unique values:  3                        missing .:  0/55

            tabulation:  Freq.   Numeric  Label
                            31         1  Decreased
                             6         2  Stayed the same
                            18         3  Increased

-----------------------------------------------------------------------------------------------------------------------------------------------------------------
Q4_2                                                                                                                    Q4. COVID19 changed: N paid staff members
-----------------------------------------------------------------------------------------------------------------------------------------------------------------

                  type:  numeric (long)
                 label:  Q4_2_enre

                 range:  [1,3]                        units:  1
         unique values:  3                        missing .:  0/55

            tabulation:  Freq.   Numeric  Label
                            18         1  Decreased
                            31         2  Stayed the same
                             6         3  Increased

-----------------------------------------------------------------------------------------------------------------------------------------------------------------
Q4_3                                                                                                                                 Q4. COVID19 changed: N Users
-----------------------------------------------------------------------------------------------------------------------------------------------------------------

                  type:  numeric (long)
                 label:  Q4_3_enre

                 range:  [1,3]                        units:  1
         unique values:  3                        missing .:  0/55

            tabulation:  Freq.   Numeric  Label
                             9         1  Decreased
                             6         2  Stayed the same
                            40         3  Increased

-----------------------------------------------------------------------------------------------------------------------------------------------------------------
Q4_4                                                                                                                     Q4. COVID19 changed: Total opening hours
-----------------------------------------------------------------------------------------------------------------------------------------------------------------

                  type:  numeric (long)
                 label:  Q4_4_enre

                 range:  [1,3]                        units:  1
         unique values:  3                        missing .:  0/55

            tabulation:  Freq.   Numeric  Label
                            23         1  Decreased
                            14         2  Stayed the same
                            18         3  Increased

-----------------------------------------------------------------------------------------------------------------------------------------------------------------
Q4_5                                                                                                                Q4. COVID19 changed: Volume of food donations
-----------------------------------------------------------------------------------------------------------------------------------------------------------------

                  type:  numeric (long)
                 label:  Q4_5_enre

                 range:  [1,3]                        units:  1
         unique values:  3                        missing .:  0/55

            tabulation:  Freq.   Numeric  Label
                            10         1  Decreased
                             3         2  Stayed the same
                            42         3  Increased

-----------------------------------------------------------------------------------------------------------------------------------------------------------------
Q4_6                                                                                                            Q4. COVID19 changed: Volume of monetary donations
-----------------------------------------------------------------------------------------------------------------------------------------------------------------

                  type:  numeric (long)
                 label:  Q4_6_enre

                 range:  [1,3]                        units:  1
         unique values:  3                        missing .:  0/55

            tabulation:  Freq.   Numeric  Label
                             8         1  Decreased
                            10         2  Stayed the same
                            37         3  Increased

-----------------------------------------------------------------------------------------------------------------------------------------------------------------
Q4_7                                                                                                                   Q4. COVID19 changed: Volume of food wasted
-----------------------------------------------------------------------------------------------------------------------------------------------------------------

                  type:  numeric (long)
                 label:  Q4_7_enre

                 range:  [1,3]                        units:  1
         unique values:  3                        missing .:  0/55

            tabulation:  Freq.   Numeric  Label
                            19         1  Decreased
                            28         2  Stayed the same
                             8         3  Increased

-----------------------------------------------------------------------------------------------------------------------------------------------------------------
Q4_8                                                                                                           Q4. COVID19 changed: Nutritional value of the food
-----------------------------------------------------------------------------------------------------------------------------------------------------------------

                  type:  numeric (long)
                 label:  Q4_8_enre

                 range:  [1,3]                        units:  1
         unique values:  3                        missing .:  0/55

            tabulation:  Freq.   Numeric  Label
                             4         1  Decreased
                            36         2  Stayed the same
                            15         3  Increased

-----------------------------------------------------------------------------------------------------------------------------------------------------------------
Q5_1                                                                                                                   Q5. Before COVID 19 served: Asylum seekers
-----------------------------------------------------------------------------------------------------------------------------------------------------------------

                  type:  numeric (long)
                 label:  Q5_1_enre

                 range:  [1,4]                        units:  1
         unique values:  4                        missing .:  0/55

            tabulation:  Freq.   Numeric  Label
                            22         1  Frequently
                            22         2  Occasionally
                             5         3  Rarely
                             6         4  Never

-----------------------------------------------------------------------------------------------------------------------------------------------------------------
Q5_2                                                                                                                  Q5. Before COVID 19 served: Homeless people
-----------------------------------------------------------------------------------------------------------------------------------------------------------------

                  type:  numeric (long)
                 label:  Q5_2_enre

                 range:  [1,4]                        units:  1
         unique values:  4                        missing .:  0/55

            tabulation:  Freq.   Numeric  Label
                            26         1  Frequently
                            17         2  Occasionally
                             9         3  Rarely
                             3         4  Never

-----------------------------------------------------------------------------------------------------------------------------------------------------------------
Q5_3                                                                                                           Q5. Before COVID 19 served: Families with children
-----------------------------------------------------------------------------------------------------------------------------------------------------------------

                  type:  numeric (long)
                 label:  Q5_3_enre

                 range:  [1,4]                        units:  1
         unique values:  4                        missing .:  0/55

            tabulation:  Freq.   Numeric  Label
                            45         1  Frequently
                             5         2  Occasionally
                             3         3  Rarely
                             2         4  Never

-----------------------------------------------------------------------------------------------------------------------------------------------------------------
Q5_4                                                                                                                    Q5. Before COVID 19 served: Single adults
-----------------------------------------------------------------------------------------------------------------------------------------------------------------

                  type:  numeric (long)
                 label:  Q5_4_enre

                 range:  [1,4]                        units:  1
         unique values:  3                        missing .:  0/55

            tabulation:  Freq.   Numeric  Label
                            50         1  Frequently
                             3         2  Occasionally
                             2         4  Never

-----------------------------------------------------------------------------------------------------------------------------------------------------------------
Q5_5                                                                                                         Q5. Before COVID 19 served: Couples without children
-----------------------------------------------------------------------------------------------------------------------------------------------------------------

                  type:  numeric (long)
                 label:  Q5_5_enre

                 range:  [1,4]                        units:  1
         unique values:  4                        missing .:  0/55

            tabulation:  Freq.   Numeric  Label
                            36         1  Frequently
                            14         2  Occasionally
                             3         3  Rarely
                             2         4  Never

-----------------------------------------------------------------------------------------------------------------------------------------------------------------
Q5_6                                                                                                                        Q5. Before COVID 19 served: Elderlies
-----------------------------------------------------------------------------------------------------------------------------------------------------------------

                  type:  numeric (long)
                 label:  Q5_6_enre

                 range:  [1,4]                        units:  1
         unique values:  4                        missing .:  0/55

            tabulation:  Freq.   Numeric  Label
                            26         1  Frequently
                            20         2  Occasionally
                             4         3  Rarely
                             5         4  Never

-----------------------------------------------------------------------------------------------------------------------------------------------------------------
Q6_1                                                                                                                           Q6. After Covid-19: Asylum seekers
-----------------------------------------------------------------------------------------------------------------------------------------------------------------

                  type:  numeric (long)
                 label:  Q6_1_enre

                 range:  [1,4]                        units:  1
         unique values:  4                        missing .:  0/55

            tabulation:  Freq.   Numeric  Label
                             5         1  Decreased
                            22         2  Stayed the same
                            23         3  Increased
                             5         4  Don't know

-----------------------------------------------------------------------------------------------------------------------------------------------------------------
Q6_2                                                                                                                          Q6. After Covid-19: Homeless people
-----------------------------------------------------------------------------------------------------------------------------------------------------------------

                  type:  numeric (long)
                 label:  Q6_2_enre

                 range:  [1,4]                        units:  1
         unique values:  4                        missing .:  0/55

            tabulation:  Freq.   Numeric  Label
                            11         1  Decreased
                            17         2  Stayed the same
                            21         3  Increased
                             6         4  Don't know

-----------------------------------------------------------------------------------------------------------------------------------------------------------------
Q6_3                                                                                                                   Q6. After Covid-19: Families with children
-----------------------------------------------------------------------------------------------------------------------------------------------------------------

                  type:  numeric (long)
                 label:  Q6_3_enre

                 range:  [1,4]                        units:  1
         unique values:  4                        missing .:  0/55

            tabulation:  Freq.   Numeric  Label
                             5         1  Decreased
                             8         2  Stayed the same
                            39         3  Increased
                             3         4  Don't know

-----------------------------------------------------------------------------------------------------------------------------------------------------------------
Q6_4                                                                                                                            Q6. After Covid-19: Single adults
-----------------------------------------------------------------------------------------------------------------------------------------------------------------

                  type:  numeric (long)
                 label:  Q6_4_enre

                 range:  [1,4]                        units:  1
         unique values:  4                        missing .:  0/55

            tabulation:  Freq.   Numeric  Label
                             5         1  Decreased
                            12         2  Stayed the same
                            34         3  Increased
                             4         4  Don't know

-----------------------------------------------------------------------------------------------------------------------------------------------------------------
Q6_5                                                                                                                 Q6. After Covid-19: Couples without children
-----------------------------------------------------------------------------------------------------------------------------------------------------------------

                  type:  numeric (long)
                 label:  Q6_5_enre

                 range:  [1,4]                        units:  1
         unique values:  4                        missing .:  0/55

            tabulation:  Freq.   Numeric  Label
                             5         1  Decreased
                            16         2  Stayed the same
                            30         3  Increased
                             4         4  Don't know

-----------------------------------------------------------------------------------------------------------------------------------------------------------------
Q6_6                                                                                                                                Q6. After Covid-19: Elderlies
-----------------------------------------------------------------------------------------------------------------------------------------------------------------

                  type:  numeric (long)
                 label:  Q6_6_enre

                 range:  [1,4]                        units:  1
         unique values:  4                        missing .:  0/55

            tabulation:  Freq.   Numeric  Label
                             7         1  Decreased
                            16         2  Stayed the same
                            28         3  Increased
                             4         4  Don't know

-----------------------------------------------------------------------------------------------------------------------------------------------------------------
Q7                                                                                               Q7. How does the organization usually deliver food to the users?
-----------------------------------------------------------------------------------------------------------------------------------------------------------------

                  type:  numeric (long)
                 label:  Q7

                 range:  [1,4]                        units:  1
         unique values:  4                        missing .:  0/55

            tabulation:  Freq.   Numeric  Label
                            11         1  Home delivery
                            25         2  Attendance to the distribution
                                          centre
                            15         3  Both
                             4         4  Other

-----------------------------------------------------------------------------------------------------------------------------------------------------------------
Q8_1                                                                                                           Q8. Turn eligible people away: Due to lack of food
-----------------------------------------------------------------------------------------------------------------------------------------------------------------

                  type:  numeric (long)
                 label:  Q8_1_enre

                 range:  [1,4]                        units:  1
         unique values:  4                        missing .:  0/55

            tabulation:  Freq.   Numeric  Label
                             3         1  Frequently
                             1         2  Occasionally
                             3         3  Rarely
                            48         4  Never

-----------------------------------------------------------------------------------------------------------------------------------------------------------------
Q8_2                                                                                                 Q8. Turn eligible people away: Due to lack of staff capacity
-----------------------------------------------------------------------------------------------------------------------------------------------------------------

                  type:  numeric (long)
                 label:  Q8_2_enre

                 range:  [1,4]                        units:  1
         unique values:  4                        missing .:  0/55

            tabulation:  Freq.   Numeric  Label
                             2         1  Frequently
                             4         2  Occasionally
                             3         3  Rarely
                            46         4  Never

-----------------------------------------------------------------------------------------------------------------------------------------------------------------
Q8_3                                                                                             Q8. Turn eligible people away: Due to lack of volunteer capacity
-----------------------------------------------------------------------------------------------------------------------------------------------------------------

                  type:  numeric (long)
                 label:  Q8_3_enre

                 range:  [1,4]                        units:  1
         unique values:  4                        missing .:  0/55

            tabulation:  Freq.   Numeric  Label
                             3         1  Frequently
                             3         2  Occasionally
                             4         3  Rarely
                            45         4  Never

-----------------------------------------------------------------------------------------------------------------------------------------------------------------
Q8_4                                                                                             Q8. Turn eligible people away: Due to lack of valid food voucher
-----------------------------------------------------------------------------------------------------------------------------------------------------------------

                  type:  numeric (long)
                 label:  Q8_4_enre

                 range:  [1,4]                        units:  1
         unique values:  4                        missing .:  0/55

            tabulation:  Freq.   Numeric  Label
                             1         1  Frequently
                             2         2  Occasionally
                             1         3  Rarely
                            51         4  Never

-----------------------------------------------------------------------------------------------------------------------------------------------------------------
Q8_5                                                                                                             Q8. Turn eligible people away: For other reasons
-----------------------------------------------------------------------------------------------------------------------------------------------------------------

                  type:  numeric (long)
                 label:  Q8_5_enre

                 range:  [1,4]                        units:  1
         unique values:  4                        missing .:  0/55

            tabulation:  Freq.   Numeric  Label
                             4         1  Frequently
                             2         2  Occasionally
                             7         3  Rarely
                            42         4  Never

-----------------------------------------------------------------------------------------------------------------------------------------------------------------
Q9                                                                                    Q9. Meals/equivalent in a usual week since the beginning of the emergency? 
-----------------------------------------------------------------------------------------------------------------------------------------------------------------

                  type:  numeric (int)

                 range:  [0,7000]                     units:  1
         unique values:  34                       missing .:  14/55

                  mean:   1246.22
              std. dev:   1699.16

           percentiles:        10%       25%       50%       75%       90%
                                18        95       500      2000      3100

-----------------------------------------------------------------------------------------------------------------------------------------------------------------
Q10                                                                                                      Q10. Total weekly visits did you see in the last month? 
-----------------------------------------------------------------------------------------------------------------------------------------------------------------

                  type:  numeric (int)

                 range:  [0,2500]                     units:  1
         unique values:  33                       missing .:  8/55

                  mean:   297.872
              std. dev:   488.784

           percentiles:        10%       25%       50%       75%       90%
                                 0        18       100       320      1000

-----------------------------------------------------------------------------------------------------------------------------------------------------------------
Q11                                                                                      Q11. Weeks your existing food stocks last at current levels of demand?  
-----------------------------------------------------------------------------------------------------------------------------------------------------------------

                  type:  numeric (byte)

                 range:  [0,26]                       units:  1
         unique values:  10                       missing .:  25/55

                  mean:       4.5
              std. dev:    5.5755

           percentiles:        10%       25%       50%       75%       90%
                                 1         1         2         5        12

-----------------------------------------------------------------------------------------------------------------------------------------------------------------
Q11_noans                                                                                                                          Q11. Don't know / Not an issue
-----------------------------------------------------------------------------------------------------------------------------------------------------------------

                  type:  numeric (long)
                 label:  Q11_noans

                 range:  [1,2]                        units:  1
         unique values:  2                        missing .:  29/55

            tabulation:  Freq.   Numeric  Label
                            19         1  This is not an issue
                             7         2  Don't know
                            29         .  

-----------------------------------------------------------------------------------------------------------------------------------------------------------------
Q12                                                                                 Q12. Weeks will your existing cash reserves last at current levels of demand?
-----------------------------------------------------------------------------------------------------------------------------------------------------------------

                  type:  numeric (byte)

                 range:  [0,52]                       units:  1
         unique values:  13                       missing .:  24/55

                  mean:   17.9355
              std. dev:   18.8643

           percentiles:        10%       25%       50%       75%       90%
                                 3         4         8        26        52

-----------------------------------------------------------------------------------------------------------------------------------------------------------------
Q12_noans                                                                                                                          Q12. Don't know / Not an issue
-----------------------------------------------------------------------------------------------------------------------------------------------------------------

                  type:  numeric (long)
                 label:  Q12_noans

                 range:  [1,2]                        units:  1
         unique values:  2                        missing .:  28/55

            tabulation:  Freq.   Numeric  Label
                            16         1  This is not an issue
                            11         2  Don't know
                            28         .  

-----------------------------------------------------------------------------------------------------------------------------------------------------------------
Q13                                                                                                    Q13. Do you have facilities for distributing chilled food?
-----------------------------------------------------------------------------------------------------------------------------------------------------------------

                  type:  numeric (long)
                 label:  Q13

                 range:  [1,2]                        units:  1
         unique values:  2                        missing .:  0/55

            tabulation:  Freq.   Numeric  Label
                            29         1  Yes
                            26         2  No

-----------------------------------------------------------------------------------------------------------------------------------------------------------------
Q14                                                                                             Q14. Refused chilled food donation because of lack of facilities?
-----------------------------------------------------------------------------------------------------------------------------------------------------------------

                  type:  numeric (long)
                 label:  Q14

                 range:  [1,3]                        units:  1
         unique values:  3                        missing .:  0/55

            tabulation:  Freq.   Numeric  Label
                            21         1  Yes
                            30         2  No
                             4         3  Don't know

-----------------------------------------------------------------------------------------------------------------------------------------------------------------
Q15                                                                                                     Q15. Do you have facilities for distributing frozen food?
-----------------------------------------------------------------------------------------------------------------------------------------------------------------

                  type:  numeric (long)
                 label:  Q15

                 range:  [1,2]                        units:  1
         unique values:  2                        missing .:  0/55

            tabulation:  Freq.   Numeric  Label
                            30         1  Yes
                            25         2  No

-----------------------------------------------------------------------------------------------------------------------------------------------------------------
Q16                                                                                            Q16. Refused a frozen food donation because of lack of facilities?
-----------------------------------------------------------------------------------------------------------------------------------------------------------------

                  type:  numeric (long)
                 label:  Q16

                 range:  [1,3]                        units:  1
         unique values:  3                        missing .:  0/55

            tabulation:  Freq.   Numeric  Label
                            18         1  Yes
                            34         2  No
                             3         3  Don't know

-----------------------------------------------------------------------------------------------------------------------------------------------------------------
Q17                                                                                                              Q17. How much is the organization short on food?
-----------------------------------------------------------------------------------------------------------------------------------------------------------------

                  type:  numeric (long)
                 label:  Q17_en, but 3 nonmissing values are not labeled

                 range:  [1,5]                        units:  1
         unique values:  5                        missing .:  0/55

            tabulation:  Freq.   Numeric  Label
                            18         1  1 - Not at all
                            12         2  
                            16         3  
                             5         4  
                             4         5  5 - Very much so

-----------------------------------------------------------------------------------------------------------------------------------------------------------------
Q19                                                                                                        Q19. How much is the organization short on volunteers?
-----------------------------------------------------------------------------------------------------------------------------------------------------------------

                  type:  numeric (long)
                 label:  Q19_en, but 3 nonmissing values are not labeled

                 range:  [1,5]                        units:  1
         unique values:  5                        missing .:  0/55

            tabulation:  Freq.   Numeric  Label
                            22         1  1 - Not at all
                            13         2  
                            12         3  
                             6         4  
                             2         5  5 - Very much so

-----------------------------------------------------------------------------------------------------------------------------------------------------------------
Q20                                                                                                     Q20. How much is the organization short on staff members?
-----------------------------------------------------------------------------------------------------------------------------------------------------------------

                  type:  numeric (long)
                 label:  Q20_en, but 3 nonmissing values are not labeled

                 range:  [1,5]                        units:  1
         unique values:  5                        missing .:  0/55

            tabulation:  Freq.   Numeric  Label
                            29         1  1 - Not at all
                            14         2  
                             2         3  
                             5         4  
                             5         5  5 - Very much so

-----------------------------------------------------------------------------------------------------------------------------------------------------------------
Q23                                                                              Q23. How resilient do you feel your organisation is likely to be against the COV
-----------------------------------------------------------------------------------------------------------------------------------------------------------------

                  type:  numeric (long)
                 label:  Q23

                 range:  [1,6]                        units:  1
         unique values:  6                        missing .:  0/55

            tabulation:  Freq.   Numeric  Label
                             1         1  Not at all resilient
                             3         2  Not very resilient
                            26         3  Fairly resilient
                            23         4  Very resilient
                             1         5  Don't know
                             1         6  Refused

-----------------------------------------------------------------------------------------------------------------------------------------------------------------
Q24                                                                                                                      Q24. When was your organization founded?
-----------------------------------------------------------------------------------------------------------------------------------------------------------------

                  type:  numeric (int)

                 range:  [1856,2020]                  units:  1
         unique values:  27                       missing .:  3/55

                  mean:   1994.85
              std. dev:   41.4565

           percentiles:        10%       25%       50%       75%       90%
                              1983      1995    2010.5      2014      2017

-----------------------------------------------------------------------------------------------------------------------------------------------------------------
Q24_noans                                                                                                                  Q24. Founded during COVID / Don't know
-----------------------------------------------------------------------------------------------------------------------------------------------------------------

                  type:  numeric (long)
                 label:  Q24_noans_en

                 range:  [1,1]                        units:  1
         unique values:  1                        missing .:  52/55

            tabulation:  Freq.   Numeric  Label
                             3         1  Don’t know
                            52         .  

-----------------------------------------------------------------------------------------------------------------------------------------------------------------
Q25                                                                                                    Q25. And for how long have you been offering food support?
-----------------------------------------------------------------------------------------------------------------------------------------------------------------

                  type:  numeric (int)

                 range:  [0,2013]                     units:  1
         unique values:  19                       missing .:  22/55

                  mean:   134.212
              std. dev:   485.026

           percentiles:        10%       25%       50%       75%       90%
                                 1         4         7        15        25

-----------------------------------------------------------------------------------------------------------------------------------------------------------------
Q25_noans                                                                                                                  Q25. Founded during COVID / Don't know
-----------------------------------------------------------------------------------------------------------------------------------------------------------------

                  type:  numeric (long)
                 label:  Q25_noans_en

                 range:  [1,2]                        units:  1
         unique values:  2                        missing .:  31/55

            tabulation:  Freq.   Numeric  Label
                             2         1  Don’t know
                            22         2  Since the foundation of the
                                          organization
                            31         .  

-----------------------------------------------------------------------------------------------------------------------------------------------------------------
Q26                                                                                                             Q26. Is your organisation faith based or secular?
-----------------------------------------------------------------------------------------------------------------------------------------------------------------

                  type:  numeric (long)
                 label:  Q26

                 range:  [1,4]                        units:  1
         unique values:  4                        missing .:  0/55

            tabulation:  Freq.   Numeric  Label
                            20         1  Faith-based
                            19         2  Secular
                            14         3  Mixed
                             2         4  Don't know

-----------------------------------------------------------------------------------------------------------------------------------------------------------------
Q28_1                                                                                                                                     Q28. Offers: Warm meals
-----------------------------------------------------------------------------------------------------------------------------------------------------------------

                  type:  numeric (long)
                 label:  Q28_1_enre

                 range:  [1,4]                        units:  1
         unique values:  4                        missing .:  0/55

            tabulation:  Freq.   Numeric  Label
                            22         1  Frequently
                             3         2  Occasionally
                             5         3  Rarely
                            25         4  Never

-----------------------------------------------------------------------------------------------------------------------------------------------------------------
Q28_2                                                                                                                                    Q28. Offers: Tinned food
-----------------------------------------------------------------------------------------------------------------------------------------------------------------

                  type:  numeric (long)
                 label:  Q28_2_enre

                 range:  [1,4]                        units:  1
         unique values:  4                        missing .:  0/55

            tabulation:  Freq.   Numeric  Label
                            48         1  Frequently
                             3         2  Occasionally
                             3         3  Rarely
                             1         4  Never

-----------------------------------------------------------------------------------------------------------------------------------------------------------------
Q28_3                                                                                                                                 Q28. Offers: Packaged meals
-----------------------------------------------------------------------------------------------------------------------------------------------------------------

                  type:  numeric (long)
                 label:  Q28_3_enre

                 range:  [1,4]                        units:  1
         unique values:  4                        missing .:  0/55

            tabulation:  Freq.   Numeric  Label
                            23         1  Frequently
                            15         2  Occasionally
                             8         3  Rarely
                             9         4  Never

-----------------------------------------------------------------------------------------------------------------------------------------------------------------
Q28_4                                                                                                                                        Q28. Offers: Cereals
-----------------------------------------------------------------------------------------------------------------------------------------------------------------

                  type:  numeric (long)
                 label:  Q28_4_enre

                 range:  [1,4]                        units:  1
         unique values:  3                        missing .:  0/55

            tabulation:  Freq.   Numeric  Label
                            45         1  Frequently
                             7         2  Occasionally
                             3         4  Never

-----------------------------------------------------------------------------------------------------------------------------------------------------------------
Q28_5                                                                                                                                    Q28. Offers: Fresh fruit
-----------------------------------------------------------------------------------------------------------------------------------------------------------------

                  type:  numeric (long)
                 label:  Q28_5_enre

                 range:  [1,4]                        units:  1
         unique values:  4                        missing .:  0/55

            tabulation:  Freq.   Numeric  Label
                            32         1  Frequently
                            13         2  Occasionally
                             2         3  Rarely
                             8         4  Never

-----------------------------------------------------------------------------------------------------------------------------------------------------------------
Q28_6                                                                                                                               Q28. Offers: Fresh vegetables
-----------------------------------------------------------------------------------------------------------------------------------------------------------------

                  type:  numeric (long)
                 label:  Q28_6_enre

                 range:  [1,4]                        units:  1
         unique values:  4                        missing .:  0/55

            tabulation:  Freq.   Numeric  Label
                            32         1  Frequently
                            14         2  Occasionally
                             2         3  Rarely
                             7         4  Never

-----------------------------------------------------------------------------------------------------------------------------------------------------------------
Q28_7                                                                                                                                     Q28. Offers: Fresh meat
-----------------------------------------------------------------------------------------------------------------------------------------------------------------

                  type:  numeric (long)
                 label:  Q28_7_enre

                 range:  [1,4]                        units:  1
         unique values:  4                        missing .:  0/55

            tabulation:  Freq.   Numeric  Label
                            16         1  Frequently
                            12         2  Occasionally
                             4         3  Rarely
                            23         4  Never

-----------------------------------------------------------------------------------------------------------------------------------------------------------------
Q28_8                                                                                                                                   Q28. Offers: Fresh cheese
-----------------------------------------------------------------------------------------------------------------------------------------------------------------

                  type:  numeric (long)
                 label:  Q28_8_enre

                 range:  [1,4]                        units:  1
         unique values:  4                        missing .:  0/55

            tabulation:  Freq.   Numeric  Label
                            13         1  Frequently
                            17         2  Occasionally
                             6         3  Rarely
                            19         4  Never

-----------------------------------------------------------------------------------------------------------------------------------------------------------------
Q28_9                                                                                                                                          Q28. Offers: Pasta
-----------------------------------------------------------------------------------------------------------------------------------------------------------------

                  type:  numeric (long)
                 label:  Q28_9_enre

                 range:  [1,4]                        units:  1
         unique values:  3                        missing .:  0/55

            tabulation:  Freq.   Numeric  Label
                            51         1  Frequently
                             3         2  Occasionally
                             1         4  Never

-----------------------------------------------------------------------------------------------------------------------------------------------------------------
Q28_10                                                                                                                                         Q28. Offers: Bread
-----------------------------------------------------------------------------------------------------------------------------------------------------------------

                  type:  numeric (long)
                 label:  Q28_10_enre

                 range:  [1,4]                        units:  1
         unique values:  4                        missing .:  0/55

            tabulation:  Freq.   Numeric  Label
                            33         1  Frequently
                            15         2  Occasionally
                             3         3  Rarely
                             4         4  Never

-----------------------------------------------------------------------------------------------------------------------------------------------------------------
Q28_11                                                                                                                                  Q28. Offers: Salty snacks
-----------------------------------------------------------------------------------------------------------------------------------------------------------------

                  type:  numeric (long)
                 label:  Q28_11_enre

                 range:  [1,4]                        units:  1
         unique values:  4                        missing .:  0/55

            tabulation:  Freq.   Numeric  Label
                            33         1  Frequently
                            13         2  Occasionally
                             5         3  Rarely
                             4         4  Never

-----------------------------------------------------------------------------------------------------------------------------------------------------------------
Q28_12                                                                                                                                        Q28. Offers: Sweets
-----------------------------------------------------------------------------------------------------------------------------------------------------------------

                  type:  numeric (long)
                 label:  Q28_12_enre

                 range:  [1,4]                        units:  1
         unique values:  4                        missing .:  0/55

            tabulation:  Freq.   Numeric  Label
                            15         1  Frequently
                            23         2  Occasionally
                            13         3  Rarely
                             4         4  Never

-----------------------------------------------------------------------------------------------------------------------------------------------------------------
Q28_13                                                                                                                                   Q28. Offers: Frozen food
-----------------------------------------------------------------------------------------------------------------------------------------------------------------

                  type:  numeric (long)
                 label:  Q28_13_enre

                 range:  [1,4]                        units:  1
         unique values:  4                        missing .:  0/55

            tabulation:  Freq.   Numeric  Label
                            17         1  Frequently
                             9         2  Occasionally
                             9         3  Rarely
                            20         4  Never

-----------------------------------------------------------------------------------------------------------------------------------------------------------------
Q28_14                                                                                                                                  Q28. Offers: Chilled food
-----------------------------------------------------------------------------------------------------------------------------------------------------------------

                  type:  numeric (long)
                 label:  Q28_14_enre

                 range:  [1,4]                        units:  1
         unique values:  4                        missing .:  0/55

            tabulation:  Freq.   Numeric  Label
                            21         1  Frequently
                             7         2  Occasionally
                             8         3  Rarely
                            19         4  Never

-----------------------------------------------------------------------------------------------------------------------------------------------------------------
Q28_15                                                                                                                               Q28. Offers: Household items
-----------------------------------------------------------------------------------------------------------------------------------------------------------------

                  type:  numeric (long)
                 label:  Q28_15_enre

                 range:  [1,4]                        units:  1
         unique values:  4                        missing .:  0/55

            tabulation:  Freq.   Numeric  Label
                            26         1  Frequently
                            14         2  Occasionally
                            12         3  Rarely
                             3         4  Never

-----------------------------------------------------------------------------------------------------------------------------------------------------------------
Q29                                                                                                                         Q29. Nutritional quality of the food?
-----------------------------------------------------------------------------------------------------------------------------------------------------------------

                  type:  numeric (long)
                 label:  Q29, but 3 nonmissing values are not labeled

                 range:  [2,5]                        units:  1
         unique values:  4                        missing .:  0/55

            tabulation:  Freq.   Numeric  Label
                             1         2  
                            16         3  
                            27         4  
                            11         5  5 - Excellent

-----------------------------------------------------------------------------------------------------------------------------------------------------------------
Q30_1                                                                                                                       Q30. Food donations: from individuals
-----------------------------------------------------------------------------------------------------------------------------------------------------------------

                  type:  numeric (long)
                 label:  Q30_1_enre

                 range:  [1,4]                        units:  1
         unique values:  4                        missing .:  0/55

            tabulation:  Freq.   Numeric  Label
                            34         1  Frequently
                            12         2  Occasionally
                             7         3  Rarely
                             2         4  Never

-----------------------------------------------------------------------------------------------------------------------------------------------------------------
Q30_2                                                                                                                      Q30. Food donations: Direct purchasing
-----------------------------------------------------------------------------------------------------------------------------------------------------------------

                  type:  numeric (long)
                 label:  Q30_2_enre

                 range:  [1,4]                        units:  1
         unique values:  4                        missing .:  0/55

            tabulation:  Freq.   Numeric  Label
                            35         1  Frequently
                            15         2  Occasionally
                             2         3  Rarely
                             3         4  Never

-----------------------------------------------------------------------------------------------------------------------------------------------------------------
Q30_3                                                                            Q30. Food donations: surplus directly from retailers, manufacturers, or producer
-----------------------------------------------------------------------------------------------------------------------------------------------------------------

                  type:  numeric (long)
                 label:  Q30_3_enre

                 range:  [1,4]                        units:  1
         unique values:  4                        missing .:  0/55

            tabulation:  Freq.   Numeric  Label
                            24         1  Frequently
                            19         2  Occasionally
                             7         3  Rarely
                             5         4  Never

-----------------------------------------------------------------------------------------------------------------------------------------------------------------
Q30_4                                                                            Q30. Food donations: surplus indirectly from retailers, manufacturers, or produc
-----------------------------------------------------------------------------------------------------------------------------------------------------------------

                  type:  numeric (long)
                 label:  Q30_4_enre

                 range:  [1,4]                        units:  1
         unique values:  4                        missing .:  0/55

            tabulation:  Freq.   Numeric  Label
                            33         1  Frequently
                             9         2  Occasionally
                             6         3  Rarely
                             7         4  Never

-----------------------------------------------------------------------------------------------------------------------------------------------------------------
Q30_5                                                                                                                                  Q30. Food donations: Other
-----------------------------------------------------------------------------------------------------------------------------------------------------------------

                  type:  numeric (long)
                 label:  Q30_5_enre

                 range:  [1,4]                        units:  1
         unique values:  4                        missing .:  0/55

            tabulation:  Freq.   Numeric  Label
                             9         1  Frequently
                             7         2  Occasionally
                             2         3  Rarely
                            37         4  Never

-----------------------------------------------------------------------------------------------------------------------------------------------------------------
Q31_1                                                                                                                                 Q31. Weekly visits - Winter
-----------------------------------------------------------------------------------------------------------------------------------------------------------------

                  type:  numeric (int)

                 range:  [3,6000]                     units:  1
         unique values:  30                       missing .:  13/55

                  mean:   505.286
              std. dev:   1214.67

           percentiles:        10%       25%       50%       75%       90%
                                10        25       130       400       700

-----------------------------------------------------------------------------------------------------------------------------------------------------------------
Q31_2                                                                                                                                 Q31. Weekly visits - Spring
-----------------------------------------------------------------------------------------------------------------------------------------------------------------

                  type:  numeric (int)

                 range:  [3,5000]                     units:  1
         unique values:  30                       missing .:  13/55

                  mean:   388.262
              std. dev:   886.848

           percentiles:        10%       25%       50%       75%       90%
                                10        25       110       250       700

-----------------------------------------------------------------------------------------------------------------------------------------------------------------
Q31_3                                                                                                                                 Q31. Weekly visits - Summer
-----------------------------------------------------------------------------------------------------------------------------------------------------------------

                  type:  numeric (int)

                 range:  [2,5000]                     units:  1
         unique values:  31                       missing .:  13/55

                  mean:   398.595
              std. dev:   899.804

           percentiles:        10%       25%       50%       75%       90%
                                10        25       120       300       700

-----------------------------------------------------------------------------------------------------------------------------------------------------------------
Q31_4                                                                                                                                 Q31. Weekly visits - Autumn
-----------------------------------------------------------------------------------------------------------------------------------------------------------------

                  type:  numeric (int)

                 range:  [3,5000]                     units:  1
         unique values:  28                       missing .:  14/55

                  mean:   477.171
              std. dev:    1123.2

           percentiles:        10%       25%       50%       75%       90%
                                10        25       120       250       700

-----------------------------------------------------------------------------------------------------------------------------------------------------------------
Q32                                                                                                                                                  Q32. Redtape
-----------------------------------------------------------------------------------------------------------------------------------------------------------------

                  type:  numeric (long)
                 label:  Q_32bis, but 9 nonmissing values are not labeled

                 range:  [0,10]                       units:  1
         unique values:  11                       missing .:  0/55

              examples:  1     
                         2     
                         3     
                         6     

-----------------------------------------------------------------------------------------------------------------------------------------------------------------
Q33                                                                                                       Q33. What criteria do you use to determine eligibility?
-----------------------------------------------------------------------------------------------------------------------------------------------------------------

                  type:  numeric (long)
                 label:  Q33

                 range:  [1,4]                        units:  1
         unique values:  4                        missing .:  0/55

            tabulation:  Freq.   Numeric  Label
                             9         1  No criteria
                            18         2  Limited referral from other
                                          agencies
                            10         3  Unlimited referral from other
                                          agencies
                            18         4  Other criteria

-----------------------------------------------------------------------------------------------------------------------------------------------------------------
Q34_1                                                                                                                                   Q34. How many: Volunteers
-----------------------------------------------------------------------------------------------------------------------------------------------------------------

                  type:  numeric (int)

                 range:  [2,3000]                     units:  1
         unique values:  33                       missing .:  2/55

                  mean:   150.755
              std. dev:   455.914

           percentiles:        10%       25%       50%       75%       90%
                                 5        12        30        80       300

-----------------------------------------------------------------------------------------------------------------------------------------------------------------
Q34_2                                                                                                                                Q34. How many: Paid workers 
-----------------------------------------------------------------------------------------------------------------------------------------------------------------

                  type:  numeric (int)

                 range:  [0,500]                      units:  1
         unique values:  16                       missing .:  1/55

                  mean:   14.3148
              std. dev:   67.7278

           percentiles:        10%       25%       50%       75%       90%
                                 0         1       2.5         8        14

-----------------------------------------------------------------------------------------------------------------------------------------------------------------
Q37                                                                              Q37. How well do you feel your organisation was generally able to cover its cost
-----------------------------------------------------------------------------------------------------------------------------------------------------------------

                  type:  numeric (long)
                 label:  Q37

                 range:  [1,4]                        units:  1
         unique values:  4                        missing .:  0/55

            tabulation:  Freq.   Numeric  Label
                             8         1  We constantly struggled to cover
                                          our costs
                            22         2  We sometimes struggled to cover
                                          our costs
                            20         3  We rarely struggled to cover our
                                          costs
                             5         4  We never struggled to cover our
                                          costs
. 
.     log close
